# Supplementary material for: Laser-Induced Graphene Electrodes Modified with a Molecularly Imprinted Polymer for Detection of Tetracycline in Milk and Meat
Source: Sensors (Basel). 2021 Dec 30;22(1):269. doi: 10.3390/s22010269 (PMC8749683; doi:10.3390/s22010269)
Supplement: Supplementary file 1 [file sensors-22-00269-s001.zip]

Archive with 1 entries (1 files):
- sensors-1516536-supplementary.pdf
